# Supplementary material for: Estimation methods for the ratio of medians of three-parameter lognormal distributions containing zero values and their application to wind speed data from northern Thailand
Source: PeerJ. 2022 Oct 11;10:e14194. doi: 10.7717/peerj.14194 (PMC9563294; doi:10.7717/peerj.14194)
Supplement: Supplemental Information 1 [file peerj-10-14194-s001.csv]

Phisanulok	Phayao
19.9	9.4
20.6	16.1
26	17.3
9.4	8.6
9.8	2.9
12.6	1.8
11.6	0
0	1.4
20.9	9.7
14.8	23.4
27.3	19.8
13	3.9
0	1.1
5.4	0
3.2	0
8.7	1.8
8.7	4.3
13	22.3
25.9	21.2
8	7.6
5	0.4
3.6	1.1
5.7	0
6.2	0.7
7.6	7.2
13	15.5
25.6	16.2
15.1	5
2.2	0
3.6	0
0	0
0	2.2
11.6	7.5
22.7	15.8
16.5	14.5
6.1	4.3
0	2.9
6.8	4.3
3.6	2.2
1.5	0
9	5.4
10.4	12.6
18.3	15.4
8.3	6.2
0	3.2
0.4	2.9
0	0.4
0	0.4
8.7	10.8
25.9	12.2
21.7	21.6
8.3	14.8
4.7	13
4.7	17.6
2.2	16.9
10.1	2.1
14	8.2
20.5	21.9
17.6	21.3
5.8	23.5
4.3	26.7
21.6	20.9
12.6	19.1
18.4	20.5
16.6	21.7
23.3	29.9
31	33.1
6.1	23
1.8	22.6
5	29.9
1.8	24.1
0	16.2
14.4	32
14.5	29.4
24.4	14
6.9	25.2
2.5	30.2
4.3	23.4
2.2	31.6
2.5	29.5
15.8	20.1
15.2	30.6
14.4	18.4
7.2	21.2
15.8	14.1
26.3	14.8
32	19.1
32.7	25.3
32.4	24.5
20.2	19.5
13.7	15
21.9	13.3
19.1	9.7
21.2	14
20.1	11.9
20.2	11.1
9	14.3
22	12.3
20.9	17.2
12.6	6.1
0	4.7
0	3.7
4.3	6.1
6.9	4.6
16.6	11.1
15.9	23.4
11.6	21.2
6.9	4.7
0	1.8
0	4.7
0	1.4
2.1	0
4.3	7.2
14.4	17.3
19.5	16.6
5	3.9
0	3.2
4.7	1.8
0	0.7
4	0
