# Supplementary material for: Estimation methods for the ratio of medians of three-parameter lognormal distributions containing zero values and their application to wind speed data from northern Thailand
Source: PeerJ. 2022 Oct 11;10:e14194. doi: 10.7717/peerj.14194 (PMC9563294; doi:10.7717/peerj.14194)
Supplement: Supplemental Information 2 [file peerj-10-14194-s002.r]

##################################################################################
# R code to construct for the ratio of medians of three-parameter lognormal 
# distributions containing zero values and their application to wind speed data 
# from northern Thailand
########################################S##########################################

rm(list=ls())
library(EnvStats)              
library(zipfR)               
library(MASS)
library(lattice)
library(torch)

#Generate random samples from the posterior of gamma
post_a = function(mrep, a, mu, sigmaSq, size.nonzero){
  vec.a = vector("numeric", mrep)
  sigma = sqrt(sigmaSq)
  x.a = exp(mu + sigmaSq/2) 
  vec.a[1] = x.a
  
  i = 2
  while (i <= mrep) {
    Can.a = rlnorm3(1, meanlog = mu, sdlog = sigma, threshold  = a)
    if(Can.a <= a){next}
    den.can.a = function(can) sigmaSq^(-size.nonzero/2)*exp(-size.nonzero*(log(can - a)) - ((2*sigmaSq)^(-1)*size.nonzero*((log(can - a)-mu)^2)))
    den.can.a = den.can.a(can = Can.a)
    
    den.x.a = function(X) sigmaSq^(-size.nonzero/2)*exp(-size.nonzero*(log(X - a)) - ((2*sigmaSq)^(-1)*size.nonzero*((log(X - a)-mu)^2)))
    den.x.a = den.x.a(X = x.a)
    
    den.target.a = den.can.a/den.x.a
    
    den.proposed.a = dlnorm3(x.a, meanlog =  mu, sdlog = sigma, threshold  = a)/
      dlnorm3(Can.a, meanlog = mu, sdlog = sigma, threshold  = a)
    
    den.tar.pro.a = den.target.a * den.proposed.a
    if(is.na(den.tar.pro.a)){
      print(a)
      print("den.tar.pro.a|Nan")
      next}
    prob.a = min(1, den.tar.pro.a)
    u = runif(1)
    if (u > prob.a){
      vec.a[i] = x.a
      #print("rejected.a")
    }else{
      x.a = Can.a
      vec.a[i] = x.a
      print("accepted.a")
    }
    i = i+1
    if(i%%5000== 0){
      print(i)
    }
  }
  return(vec.a)
  
}


###################################################################################
# R codes for FGPQ, MOVER-FGPQ (MF), NA and Bayesian intervals                    #
##################################################################################


CI.rmed.TPLNZ = function(M=5000, m=2500, N=2500, mrep=5000, burnin = 2500, 
                         n1=25, n2=25,
                         mulog1=3, mulog2=3,
                         threshold1=3, threshold2=5, 
                         sigmaSqlog1=3, sigmaSqlog2=3, 
                         d1=0.1,  d2=0.3, 
                         alpha=0.05){
  
 
  n = c(n1,n2)
  mulog = c(mulog1,mulog2)
  sigmaSqlog = c(sigmaSqlog1,sigmaSqlog2)
  d = c(d1,d2)
  threshold = c(threshold1,threshold2)
  sdlog = sqrt(sigmaSqlog)
  median.TPLNZ = (1-d)*(threshold + exp(mulog))
  rmed.TPLNZ = log(median.TPLNZ[1]) - log(median.TPLNZ[2])
  
  
  
  #FGPQ interval
  mu.FGPQ.U1 = rep(0,m)
  sigmaSq.FGPQ.U1 = rep(0,m)
  a.FGPQ.U1 = rep(0,m)
  median.FGPQ.U1 = rep(0,m)
  mu.FGPQ.U2 = rep(0,m)
  sigmaSq.FGPQ.U2 = rep(0,m)
  a.FGPQ.U2 = rep(0,m)
  median.FGPQ.U2 = rep(0,m)
  rmed.TPLNZ.FGPQ.U = rep(0,m)
  CP.FGPQ = rep(0,M)
  Length.FGPQ= rep(0,M)
  

  #Normal approximation interval-based Mckean and Schrader (1984) (NAMS)
  CP.NAMS = rep(0,M)
  Length.NAMS = rep(0,M)
  
  
  #MOVER-FGPQ (MF) interval
  mu.FGPQ.U1 = rep(0,m)
  sigmaSq.FGPQ.U1 = rep(0,m)
  thres.FGPQ.U1 = rep(0,m)
  mu.FGPQ.U2 = rep(0,m)
  sigmaSq.FGPQ.U2 = rep(0,m)
  thres.FGPQ.U2 = rep(0,m)
  rmed.FGPQ.U.MF = rep(0,m)
  CP.MF = rep(0,M)
  Length.MF = rep(0,M)
  
  
  #Bayesian interval 
  post.d.U1 = rep(0,m)
  post.thres.U1 = rep(0,m)
  post.mulog.U1 = rep(0,m)
  Temp.post.mulog.U1 = rep(0,m)
  post.sigmaSqlog.U1 = rep(0,m)
  post.medianTPLNZ.U1 = rep(0,m)
  post.d.U2 = rep(0,m)
  post.thres.U2 = rep(0,m)
  post.mulog.U2 = rep(0,m)
  Temp.post.mulog.U2 = rep(0,m)
  post.sigmaSqlog.U2 = rep(0,m)
  post.medianTPLNZ.U2 = rep(0,m)
  post.rmed.U = rep(0,m)
  CP.Baye = rep(0,M)
  Length.Baye = rep(0,M)
  
  
  i = 1
  for(i in 1:M){
    
    size.x.zero1 = rbinom(1, n[1], d[1])
    size.x.zero2 = rbinom(1, n[2], d[2])
    
    size.nonzero1 = n[1] - size.x.zero1
    size.nonzero2 = n[2] - size.x.zero2
    
    size.x.zero = c(size.x.zero1, size.x.zero2)
    size.nonzero = c(size.nonzero1, size.nonzero2)
    
    x.TPLN1 = rlnorm3(size.nonzero[1], mulog[1], sdlog[1], threshold[1])
    x.TPLN2 = rlnorm3(size.nonzero[2], mulog[2], sdlog[2], threshold[2])
    
    
    x.TPLN = c(list(x.TPLN1), list(x.TPLN2))
    
    ########################################################################
    # Algorithm 1 : Adam optimization algorithm
    ########################################################################
    #Set initial parameter
    startstep = 1e-3
    learning_rate = 1e-09
    
    #Group1
    xtensor1 = torch_tensor(c(x.TPLN[[1]]))
    minvalue1 = min(x.TPLN[[1]])
    checkValue = 1e20
    weight1 = torch_tensor(minvalue1-(startstep),requires_grad = TRUE)
    optimizer = optim_adam(weight1, lr = 0.01)
    for (t in 1:1000) {
      
      #The profile log-likelihood of threshold
      P11 = torch_sum(torch_log(xtensor1-weight1)/(xtensor1-weight1))
      P21 = torch_sum(1/(xtensor1-weight1))
      P31 = torch_sum(torch_log(xtensor1-weight1)^2)
      P41 = torch_sum(torch_log(xtensor1-weight1))^2
      y1 = (size.nonzero[1]-1)*P11 + (P21*(P31 - (P41/size.nonzero[1])))
      
      
      loss = torch_abs(y1-0)
      optimizer$zero_grad()
      loss$backward()
      optimizer$step()
      
      #print(c(loss$item()))
      if (is.infinite(loss$item())){
        print("Loss inf")
        next
      }
      
      
      if (is.na(loss$item())){
        print("Loss NA")
        next
      }
      
      
      if (is.nan(loss$item())){
        print("Loss NAN")
        next
      }
      
      #print(c("checkValue = ",checkValue,"loss$item()=",loss$item()))
      if (checkValue > loss$item()){
        checkValue = loss$item()
      }else{
        print(c("checkValue = ",checkValue,"loss$item()=",loss$item()))
        #print(c("Problem in Group1"))
        next
        
      }
    }
    #print(c("final checkValue = ",checkValue,"loss$item()=",loss$item()))
    
    thresHat.GD1 = weight1$item()
    LogxLN.GD1 = log(x.TPLN[[1]] - thresHat.GD1) 
    mulog.hat1 = mean(LogxLN.GD1)
    sdlog.hat1 = sqrt((sum(LogxLN.GD1^2) - (size.nonzero[1]*mulog.hat1^2))/size.nonzero[1])
    sigmaSq.hat.unbi1= var(LogxLN.GD1)
    sigmaSq.hat.bias1 = sdlog.hat1^2
    d.hat1 = size.x.zero[1]/n[1]
    
    
    
    #Group2
    xtensor2 = torch_tensor(c(x.TPLN[[2]]))
    minvalue2 = min(x.TPLN[[2]])
    checkValue = 1e20
    weight2 = torch_tensor(minvalue2-(startstep),requires_grad = TRUE)
    optimizer = optim_adam(weight2, lr = 0.01)
    
    for (t in 1:1000) {
      
      #The profile log-likelihood of threshold
      P12 = torch_sum(torch_log(xtensor2-weight2)/(xtensor2-weight2))
      P22 = torch_sum(1/(xtensor2-weight2))
      P32 = torch_sum(torch_log(xtensor2-weight2)^2)
      P42 = torch_sum(torch_log(xtensor2-weight2))^2
      y2 = (size.nonzero[2]-1)*P12 + (P22*(P32 - (P42/size.nonzero[2])))
      
      loss = torch_abs(y2-0)
      optimizer$zero_grad()
      loss$backward()
      optimizer$step()
      
      #print(c(loss$item()))
      if (is.infinite(loss$item())){
        print("Loss inf")
        next
      }
      
      
      if (is.na(loss$item())){
        print("Loss NA")
        next
      }
      
      
      if (is.nan(loss$item())){
        print("Loss NAN")
        next
      }
      
      #print(c("checkValue = ",checkValue,"loss$item()=",loss$item()))
      if (checkValue > loss$item()){
        checkValue = loss$item()
      }else{
        print(c("checkValue = ",checkValue,"loss$item()=",loss$item()))
        #print(c("Problem in Group2"))
        next
        
      }
    }
    print(c("final checkValue = ",checkValue,"loss$item()=",loss$item()))
    
    thresHat.GD2 = weight2$item()
    LogxLN.GD2 = log(x.TPLN[[2]] - thresHat.GD2) 
    mulog.hat2 = mean(LogxLN.GD2)
    sdlog.hat2 = sqrt((sum(LogxLN.GD2^2) - (size.nonzero[2]*mulog.hat2^2))/size.nonzero[2])
    sigmaSq.hat.unbi2= var(LogxLN.GD2)
    sigmaSq.hat.bias2 = sdlog.hat2^2
    d.hat2 = size.x.zero[2]/n[2]
    
    LogxLN.GD = c(list(LogxLN.GD1), list(LogxLN.GD2))
    thresHat.GD = c(thresHat.GD1, thresHat.GD2)
    mulog.hat = c(mulog.hat1, mulog.hat2)
    sdlog.hat = c(sdlog.hat1, sdlog.hat2)
    sigmaSq.hat.unbi = c(sigmaSq.hat.unbi1, sigmaSq.hat.unbi2)
    sigmaSq.hat.bias = c(sigmaSq.hat.bias1, sigmaSq.hat.bias2)
    d.hat = c(d.hat1, d.hat2)
    medianDTPLN.hat = (1-d.hat)*(thresHat.GD + exp(mulog.hat))
    print(c("thresHat.GD", thresHat.GD))
    
    #####################################################################################################################################    
    # Algorithm 2 : FGCI interval
    #####################################################################################################################################    
    df = size.nonzero-1
    sigmaSq.FGPQ.U1 = df[1]*sdlog.hat[1]^2/rchisq(m, df[1])   
    mu.FGPQ.U1      = mulog.hat[1]-(rnorm(m)*sqrt(sigmaSq.FGPQ.U1/size.nonzero[1]))
    thres.FGPQ.U1   = runif(m, min = 0, max = min(x.TPLN[[1]]))
    dnon.FGPQ.U1    = rbeta(m, size.nonzero[1]+1, size.x.zero[1]+1)
    median.FGPQ.U1  = dnon.FGPQ.U1*(thres.FGPQ.U1 + exp(mu.FGPQ.U1)) 
    
    sigmaSq.FGPQ.U2 = df[2]*sdlog.hat[2]^2/rchisq(m, df[2])   
    mu.FGPQ.U2      = mulog.hat[2]-(rnorm(m)*sqrt(sigmaSq.FGPQ.U2/size.nonzero[2]))
    thres.FGPQ.U2   = runif(m, min = 0, max = min(x.TPLN[[2]]))
    dnon.FGPQ.U2    = rbeta(m, size.nonzero[2]+1, size.x.zero[2]+1)
    median.FGPQ.U2  = dnon.FGPQ.U2*(thres.FGPQ.U2 + exp(mu.FGPQ.U2)) 
    
    rmed.TPLNZ.FGPQ.U = log(median.FGPQ.U1) - log(median.FGPQ.U2)
    
    L.FGPQ = quantile(rmed.TPLNZ.FGPQ.U, alpha/2)                                                        #compute lower based on GCI
    U.FGPQ = quantile(rmed.TPLNZ.FGPQ.U, 1-alpha/2)                                                        #compute upper based on GCI
    CP.FGPQ[i] = ifelse(L.FGPQ < rmed.TPLNZ && rmed.TPLNZ < U.FGPQ, 1, 0)
    Length.FGPQ[i] = U.FGPQ - L.FGPQ 
    
    
    # #####################################################################################################################################    
    # Algorithm 3 : MOVER-FGPQ (MF) interval
    # #####################################################################################################################################    
    df = size.nonzero-1
    
    #Group1: 
    sigmaSq.FGPQ.U1 = df[1]*sdlog.hat[1]^2/rchisq(m, df[1])   
    mu.FGPQ.U1      = mulog.hat[1]-(rnorm(m)*sqrt(sigmaSq.FGPQ.U1/size.nonzero[1]))
    l.mu.MF1 = quantile(mu.FGPQ.U1, alpha/2)
    u.mu.MF1 = quantile(mu.FGPQ.U1, 1- (alpha/2))
    
    thres.FGPQ.U1   = runif(m, min = 0, max = min(x.TPLN[[1]]))
    l.thres.MF1 = quantile(thres.FGPQ.U1, alpha/2)
    u.thres.MF1 = quantile(thres.FGPQ.U1, 1- (alpha/2))
    
    log.dnon.hat = log(1-d.hat)
    dnon.FGPQ.U1 = rbeta(m, size.nonzero[1]+1, size.x.zero[1]+1)
    l.log.dnon1 = log(quantile(dnon.FGPQ.U1, alpha/2))
    u.log.dnon1 = log(quantile(dnon.FGPQ.U1, 1-(alpha/2)))
    
    medTPLN.hat = thresHat.GD +exp(mulog.hat)
    l.medTPLN1 = log(medTPLN.hat[1] - sqrt((thresHat.GD[1]-l.thres.MF1)^2 + (exp(mulog.hat[1])-exp(l.mu.MF1))^2))
    u.medTPLN1 = log(medTPLN.hat[1] + sqrt((thresHat.GD[1]-u.thres.MF1)^2 + (exp(mulog.hat[1])-exp(u.mu.MF1))^2))
    
    l.medDTPLN1 =  log.dnon.hat[1] + log(medTPLN.hat[1]) - sqrt((log.dnon.hat[1]-l.log.dnon1)^2 + (log(medTPLN.hat[1])-l.medTPLN1)^2)
    u.medDTPLN1 =  log.dnon.hat[1] + log(medTPLN.hat[1]) + sqrt((log.dnon.hat[1]-u.log.dnon1)^2 + (log(medTPLN.hat[1])-u.medTPLN1)^2)
    
    
    #Group2: 
    sigmaSq.FGPQ.U2 = df[2]*sdlog.hat[2]^2/rchisq(m, df[2])   
    mu.FGPQ.U2      = mulog.hat[2]-(rnorm(m)*sqrt(sigmaSq.FGPQ.U2/size.nonzero[2]))
    l.mu.MF2 = quantile(mu.FGPQ.U2, alpha/2)
    u.mu.MF2 = quantile(mu.FGPQ.U2, 1- (alpha/2))
    
    thres.FGPQ.U2   = runif(m, min = 0, max = min(x.TPLN[[2]]))
    l.thres.MF2 = quantile(thres.FGPQ.U2, alpha/2)
    u.thres.MF2 = quantile(thres.FGPQ.U2, 1- (alpha/2))
    
    log.dnon.hat = log(1-d.hat)
    dnon.FGPQ.U2 = rbeta(m, size.nonzero[2]+1, size.x.zero[2]+1)
    l.log.dnon2 = log(quantile(dnon.FGPQ.U2, alpha/2))
    u.log.dnon2 = log(quantile(dnon.FGPQ.U2, 1-(alpha/2)))
    
    medTPLN.hat = thresHat.GD +exp(mulog.hat)
    l.medTPLN2 = log(medTPLN.hat[2] - sqrt((thresHat.GD[2]-l.thres.MF2)^2 + (exp(mulog.hat[2])-exp(l.mu.MF2))^2))
    u.medTPLN2 = log(medTPLN.hat[2] + sqrt((thresHat.GD[2]-u.thres.MF2)^2 + (exp(mulog.hat[2])-exp(u.mu.MF2))^2))
    
    l.medDTPLN2 =  log.dnon.hat[2] + log(medTPLN.hat[2]) - sqrt((log.dnon.hat[2]-l.log.dnon2)^2 + (log(medTPLN.hat[2])-l.medTPLN2)^2)
    u.medDTPLN2 =  log.dnon.hat[2] + log(medTPLN.hat[2]) + sqrt((log.dnon.hat[2]-u.log.dnon2)^2 + (log(medTPLN.hat[2])-u.medTPLN2)^2)
    
    L.MF = (log(medianDTPLN.hat[1]) - log(medianDTPLN.hat[2])) - sqrt((log(medianDTPLN.hat[1]) - l.medDTPLN1)^2 + (log(medianDTPLN.hat[2]) - l.medDTPLN2)^2)
    U.MF = (log(medianDTPLN.hat[1]) - log(medianDTPLN.hat[2])) + sqrt((log(medianDTPLN.hat[1]) - u.medDTPLN1)^2 + (log(medianDTPLN.hat[2]) - u.medDTPLN2)^2)
    CP.MF[i] = ifelse(L.MF < rmed.TPLNZ && rmed.TPLNZ < U.MF, 1, 0)
    Length.MF[i] = U.MF - L.MF
    
    
    #####################################################################################################################################    
    # Algorithm 4 : NAMS interval
    #####################################################################################################################################    
    log.medianDTPLN.hat = log(1-d.hat) + log(thresHat.GD + exp(mulog.hat))
    Var.logdnon = d.hat/size.nonzero
    
    #Variance of median based on Mckean and Schrader (1984) (MS)
    c = round(((size.nonzero+1)/2) - (1.96*sqrt(size.nonzero/4)), digits = 0)
    c_nc = size.nonzero-c+1
    
    #Group1 :
    x_c1 = sort(x.TPLN[[1]])[c[1]]
    x_nc1  = sort(x.TPLN[[1]])[c_nc[1]]
    V.MS1 = ((x_nc1 - x_c1)/(2*1.96))^2
    Var.logmed.MS1 = Var.logdnon[1] + (V.MS1/(thresHat.GD[1] + exp(mulog.hat[1]+(sigmaSq.hat.unbi[1]/(2*size.nonzero[1]))))^2)
    
    #Group2 :
    x_c2 = sort(x.TPLN[[2]])[c[2]]
    x_nc2  = sort(x.TPLN[[2]])[c_nc[2]]
    V.MS2 = ((x_nc2 - x_c2)/(2*1.96))^2
    Var.logmed.MS2 = Var.logdnon[2] + (V.MS2/(thresHat.GD[2] + exp(mulog.hat[2]+(sigmaSq.hat.unbi[2]/(2*size.nonzero[2]))))^2)
    
    
    L.NAMS = (log.medianDTPLN.hat[1]-log.medianDTPLN.hat[2]) - (qnorm(1-alpha/2)*sqrt(Var.logmed.MS1 + Var.logmed.MS2))
    U.NAMS = (log.medianDTPLN.hat[1]-log.medianDTPLN.hat[2]) + (qnorm(1-alpha/2)*sqrt(Var.logmed.MS1 + Var.logmed.MS2))
    CP.NAMS[i] = ifelse(L.NAMS < rmed.TPLNZ && rmed.TPLNZ < U.NAMS,1,0)
    Length.NAMS[i] = U.NAMS - L.NAMS
    
    
    # #####################################################################################################################################    
    # Algorithm 5 : Bayesian interval
    # #####################################################################################################################################    
    
    #The posterior of gamma
    post_fa.temp1 = post_a(mrep, a = thresHat.GD[1], mu = mulog.hat[1], 
                           sigmaSq = sigmaSq.hat.unbi[1], size.nonzero[1])
    
    
    post_fa.temp2 = post_a(mrep, a = thresHat.GD[2], mu = mulog.hat[2], 
                           sigmaSq = sigmaSq.hat.unbi[2], size.nonzero[2])
    
    post.thres.U1 = post_fa.temp1[-(1:burnin)]
    post.thres.U2 = post_fa.temp2[-(1:burnin)]
    
    Sig.U = size.nonzero*sigmaSq.hat.unbi/(size.nonzero+2)
    sd.sigmaSqlog.U = sqrt(2*Sig.U^2/(size.nonzero+2))
    
    post.sigmaSqlog.U1 = rnorm(m, Sig.U[1], sd.sigmaSqlog.U[1])
    post.sigmaSqlog.U2 = rnorm(m, Sig.U[2], sd.sigmaSqlog.U[2])
    
    post.mulog.U1 = rnorm(m, mulog.hat[1], sqrt(sigmaSq.hat.unbi[1]/size.nonzero[1]))
    post.mulog.U2 = rnorm(m, mulog.hat[2], sqrt(sigmaSq.hat.unbi[2]/size.nonzero[2]))
    
    post.dnon1 = rbeta(m, size.nonzero[1]+1, size.x.zero[1]+1)
    post.dnon2 = rbeta(m, size.nonzero[2]+1, size.x.zero[2]+1)
    
    post.medianTPLNZ.U1 = post.dnon1*(post.thres.U1 + exp(post.mulog.U1))
    post.medianTPLNZ.U2 = post.dnon2*(post.thres.U2 + exp(post.mulog.U2))
    
    post.rmed.U = log(post.medianTPLNZ.U1) - log(post.medianTPLNZ.U2)
    
    
    L.Baye = quantile(post.rmed.U, 0.025)
    U.Baye = quantile(post.rmed.U, 0.975)
    CP.Baye[i] = ifelse(L.Baye < rmed.TPLNZ && rmed.TPLNZ < U.Baye, 1,0)
    Length.Baye[i] = U.Baye - L.Baye
    
    if(i%%10==0){
      print(i)
    }
  }  
  
  ACP.FGPQ= mean(CP.FGPQ)
  EX.Length.FGPQ= mean(Length.FGPQ)
 
  ACP.MF = mean(CP.MF)
  EX.Length.MF = mean(Length.MF)
  
  ACP.NAMS = mean(CP.NAMS)
  EX.Length.NAMS = mean(Length.NAMS)
  
  ACP.Baye = mean(CP.Baye)
  EX.Length.Baye = mean(Length.Baye)
  
  
  
  cat("M=", M, "\n",
      "n=", n, "\n",
      "sigmaSqlog=", sigmaSqlog, "\n",
      "mulog=", mulog, "\n",
      "threshold=", threshold, "\n",
      "d=", d, "\n",
      "rmed.TPLNZ=", rmed.TPLNZ, "\n",
      
      "ACP.FGPQ=",ACP.FGPQ,"EX.Length.FGPQ=", EX.Length.FGPQ, "\n",
      "ACP.MF=",ACP.MF,"EX.Length.MF=", EX.Length.MF, "\n",
      "ACP.NAMS=",ACP.NAMS,"EX.Length.NAMS=", EX.Length.NAMS, "\n",
      "ACP.Baye=",ACP.Baye,"EX.Length.Baye=", EX.Length.Baye)
  
}


##############################################################################
# R codes to apply with wind speed data                                      #
##############################################################################
rm(list=ls())
library(readxl)
library(EnvStats)              
library(MASS)
library(FAdist)               
library(torch)

set.seed(9)
torch_manual_seed(9)

data = read_excel("Data.xlsx")
PHI = na.omit(data$PHI)
PY = na.omit(data$PY)


#Dataset1 : PHI
x.TPLN1 = PHI[which(PHI!=0)]
n1 = length(PHI)
size.nonzero1 = length(x.TPLN1)
size.x.zero1 = n1 - size.nonzero1


#Dataset2 : PY
x.TPLN2 = PY[which(PY!=0)]
n2 = length(PY)
size.nonzero2 = length(x.TPLN2)
size.x.zero2 = n2 - size.nonzero2

x.TPLN = c(list(x.TPLN1), list(x.TPLN2))
n = c(n1,n2)
size.x.zero = c(size.x.zero1, size.x.zero2)
size.nonzero = c(size.nonzero1, size.nonzero2)


########################################################################
# Algorithm 1 : Adam optimization algorithm
########################################################################

#Dataset 1
#Set initial parameter
startstep = 1e-3
learning_rate = 1e-09

#Group1
xtensor1 = torch_tensor(c(x.TPLN[[1]]))
minvalue1 = min(x.TPLN[[1]])
checkValue = 1e20
weight1 = torch_tensor(minvalue1-(startstep),requires_grad = TRUE)
optimizer = optim_adam(weight1, lr = 0.01)
for (t in 1:1000) {
  
  #The profile log-likelihood of threshold
  P11 = torch_sum(torch_log(xtensor1-weight1)/(xtensor1-weight1))
  P21 = torch_sum(1/(xtensor1-weight1))
  P31 = torch_sum(torch_log(xtensor1-weight1)^2)
  P41 = torch_sum(torch_log(xtensor1-weight1))^2
  y1 = (size.nonzero[1]-1)*P11 + (P21*(P31 - (P41/size.nonzero[1])))
  
  
  loss = torch_abs(y1-0)
  optimizer$zero_grad()
  loss$backward()
  optimizer$step()
  
  #print(c(loss$item()))
  if (is.infinite(loss$item())){
    print("Loss inf")
    next
  }
  
  
  if (is.na(loss$item())){
    print("Loss NA")
    next
  }
  
  
  if (is.nan(loss$item())){
    print("Loss NAN")
    next
  }
  
  #print(c("checkValue = ",checkValue,"loss$item()=",loss$item()))
  if (checkValue > loss$item()){
    checkValue = loss$item()
  }else{
    #print(c("checkValue = ",checkValue,"loss$item()=",loss$item()))
    #print(c("Problem in Group1"))
    next
    
  }
}
#print(c("final checkValue = ",checkValue,"loss$item()=",loss$item()))
thresHat.GD1 = weight1$item()
LogxLN.GD1 = log(x.TPLN[[1]] - thresHat.GD1) 
mulog.hat1 = mean(LogxLN.GD1)
sdlog.hat1 = sqrt((sum(LogxLN.GD1^2) - (size.nonzero[1]*mulog.hat1^2))/size.nonzero[1])
sigmaSq.hat.unbi1= var(LogxLN.GD1)
sigmaSq.hat.bias1 = sdlog.hat1^2
d.hat1 = size.x.zero[1]/n[1]


#Dataset2
xtensor2 = torch_tensor(c(x.TPLN[[2]]))
minvalue2 = min(x.TPLN[[2]])
checkValue = 1e20
weight2 = torch_tensor(minvalue2-(startstep),requires_grad = TRUE)
optimizer = optim_adam(weight2, lr = 0.01)

for (t in 1:1000) {
  
  #The profile log-likelihood of threshold
  P12 = torch_sum(torch_log(xtensor2-weight2)/(xtensor2-weight2))
  P22 = torch_sum(1/(xtensor2-weight2))
  P32 = torch_sum(torch_log(xtensor2-weight2)^2)
  P42 = torch_sum(torch_log(xtensor2-weight2))^2
  y2 = (size.nonzero[2]-1)*P12 + (P22*(P32 - (P42/size.nonzero[2])))
  
  loss = torch_abs(y2-0)
  optimizer$zero_grad()
  loss$backward()
  optimizer$step()
  
  #print(c(loss$item()))
  if (is.infinite(loss$item())){
    print("Loss inf")
    next
  }
  
  
  if (is.na(loss$item())){
    print("Loss NA")
    next
  }
  
  
  if (is.nan(loss$item())){
    print("Loss NAN")
    next
  }
  
  #print(c("checkValue = ",checkValue,"loss$item()=",loss$item()))
  if (checkValue > loss$item()){
    checkValue = loss$item()
  }else{
    #print(c("checkValue = ",checkValue,"loss$item()=",loss$item()))
    #print(c("Problem in Group2"))
    next
    
  }
}
print(c("final checkValue = ",checkValue,"loss$item()=",loss$item()))
thresHat.GD2 = weight2$item()
LogxLN.GD2 = log(x.TPLN[[2]] - thresHat.GD2) 
mulog.hat2 = mean(LogxLN.GD2)
sdlog.hat2 = sqrt((sum(LogxLN.GD2^2) - (size.nonzero[2]*mulog.hat2^2))/size.nonzero[2])
sigmaSq.hat.unbi2= var(LogxLN.GD2)
sigmaSq.hat.bias2 = sdlog.hat2^2
d.hat2 = size.x.zero[2]/n[2]


##############################################################################
# R code to estimate AIC results                                             #
##############################################################################

#Dataset1 
cauchy.PHI= fitdistr(x.TPLN1,"cauchy")
chi.PHI = fitdistr(x.TPLN1, "chi-squared", start=list(df=size.nonzero[1]-1), method="Brent",lower=0.1,upper=100)
expo.PHI  = fitdistr(x.TPLN1,"exponential")
lognorm.PHI= fitdistr(x.TPLN1, "lognormal")
lognorm3.PHI= fitdistr(x.TPLN1, dlnorm3, start=list(shape = mulog.hat1, scale = sqrt(sigmaSq.hat.unbi1), thres = thresHat.GD1))
logis.PHI = fitdistr(x.TPLN1,"logistic")
norm.PHI  = fitdistr(x.TPLN1,"normal")
t.PHI     = fitdistr(x.TPLN1, "t", df=size.nonzero[1]-1)

AIC(cauchy.PHI)
AIC(chi.PHI)
AIC(expo.PHI)
AIC(lognorm.PHI)
AIC(lognorm3.PHI)
AIC(logis.PHI)
AIC(norm.PHI)
AIC(t.PHI)

#Dataset2 
cauchy.PY= fitdistr(x.TPLN2,"cauchy")
chi.PY = fitdistr(x.TPLN2, "chi-squared", start=list(df=size.nonzero[2]-1), method="Brent",lower=0.1,upper=100)
expo.PY  = fitdistr(x.TPLN2,"exponential")
lognorm.PY= fitdistr(x.TPLN2, "lognormal")
lognorm3.PY= fitdistr(x.TPLN2, dlnorm3, start=list(shape = mulog.hat2, scale = sqrt(sigmaSq.hat.unbi2), thres = thresHat.GD2))
logis.PY = fitdistr(x.TPLN2,"logistic")
norm.PY  = fitdistr(x.TPLN2,"normal")
t.PY     = fitdistr(x.TPLN2, "t", df=size.nonzero[2]-1)

AIC(cauchy.PY)
AIC(chi.PY)
AIC(expo.PY)
AIC(lognorm.PY)
AIC(lognorm3.PY)
AIC(logis.PY)
AIC(norm.PY)
AIC(t.PY)

AIC.PHI = data.frame()
AIC.PY = data.frame()
AIC.PHI = c(AIC(cauchy.PHI),
            AIC(chi.PHI),
            AIC(expo.PHI),
            AIC(lognorm.PHI),
            AIC(lognorm3.PHI),
            AIC(logis.PHI),
            AIC(norm.PHI),
            AIC(t.PHI))
AIC.PY = c(AIC(cauchy.PY),
           AIC(chi.PY),
           AIC(expo.PY),
           AIC(lognorm.PY),
           AIC(lognorm3.PY),
           AIC(logis.PY),
           AIC(norm.PY),
           AIC(t.PY))
AIC = rbind(AIC.PHI,AIC.PY)

colnames(AIC)= c("Cauchy", "Chi-Square", "Exponential", "Lognormal", "TPLN", "Logistic", "Normal", "T")
AIC
